# Supplementary material for: The Contribution of Botanical Origin to the Physicochemical and Antioxidant Properties of Algerian Honeys
Source: Foods. 2024 Feb 14;13(4):573. doi: 10.3390/foods13040573 (PMC10888090; doi:10.3390/foods13040573)
Supplement: Supplementary file 1 [file foods-13-00573-s001.zip]

Archive with 1 entries (1 files):
- foods-2859285-supplementary.pdf
